# Supplementary material for: Alveolarization Genes Modulated by Fetal Tracheal Occlusion in the Rabbit Model for Congenital Diaphragmatic Hernia: A Randomized Study
Source: PLoS One. 2013 Jul 1;8(7):e69210. doi: 10.1371/journal.pone.0069210 (PMC3698086; doi:10.1371/journal.pone.0069210)
Supplement: Table S4 — (XLS) [file pone.0069210.s012.xls]

## Sheet: Sheet1
ITEM TO CHECK	IMPORTANCE	COMMENTS
EXPERIMENTAL DESIGN
Definition of experimental and control groups	E	8 surgical groups obtained by double randomization of rabbit fetuses during gestation were obtained (see full description in the manuscript). Non-operated fetuses were also included. Definition of the most appropriate control group was one of the aims of the study.
Number within each group	E	43 samples were included in total (number of samples per group described in the manuscript).
Assay carried out by core lab or investigator's lab?	D	Assays were carried out by the investigator's lab.
Acknowledgement of authors' contributions	D	Authors' contributions were described during the submission process of the manuscript.
SAMPLE
Description	E	The left lung from each rabbit fetus (n = 43) was harvested after cesarean section at term. 22 fetuses were mechanically ventilated for 30 min; 21 fetuses were not ventilated at birth.
Volume/mass of sample processed	D	Whole left lung free of trachea and main bronchus.
Microdissection or macrodissection	E	Macrodissection.
Processing procedure	E	Fresh samples obtained immediately after euthanasia.
If frozen - how and how quickly?	E	Samples snap-frozen in liquid N2.
If fixed - with what, how quickly?	E	Not applicable.
Sample storage conditions and duration (especially for FFPE samples)	E	Stored at -80°C until pulverization in liquid N2 and subsequent RNA extraction (realized maximum 1 month after sampling).
NUCLEIC ACID EXTRACTION
Procedure and/or instrumentation	E	Tissue were homogenized in Trizol (500 µl for 100 mg of pulverized tissue) using the Tissue lyser from Qiagen following the manufacturer's protocol (http://www.qiagen.com/). After centrifugation at 4°C, the supernatant was pipetted, added to 100 µl of chloroform and voretexed. After centrifugation at 4°C, the supernatant was pipetted carefully (to avoid contact with the DNA disk), added to 500 µl…
Name of kit and details of any modifications	E	Spin columns were purchased at Qiagen (RNeasy mini kit). The manufacturer's protocol was strictly applied. RNA was suspended in 50 µl of RNAse free water before quantification.
Source of additional reagents used	D	Trizol from Life technologies (http:/www.lifetechnologies.com/); RNAse free water from Qiagen; absolute ethanol and chloroform from Merck chemicals (http://fr.vwr.com/).
Details of DNase or RNAse treatment	E	No DNAse treatment was applied.
Contamination assessment (DNA or RNA)	E	For each sample, no-reverse transcription controls were tested by qPCR using primers for HPRT reference gene. No amplification was detected ensuring the absence of significant genomic DNA contamination.
Nucleic acid quantification	E	RNA quantification was assessed by spectrophotometry.
Instrument and method	E	NanoDrop 2000 (http://www.nanodrop.com/).
Purity (A260/A280)	D	A260/A280 was 2.1 ± 0.01(mean ± SD). A260/A230 was 1.97 ± 0.13.
Yield	D
RNA integrity method/instrument	E	RNA integrity was qualitatively assessed by 1.5% agarose gel electrophoresis in TBE; 1 µg total isolated RNA was loaded in each well.
RIN/RQI or Cq of 3' and 5' transcripts	E	Not applied (technology currently not available in the investigator's lab).
Electrophoresis traces	D	Gel electrophoresis showed sharp and clear bands for 18S and 28S in each well.
Inhibition testing (Cq dilutions, spike or other)	E	Cq dilution was applied (7 dilution series).
REVERSE TRANSCRIPTION
Complete reaction conditions	E	cDNA synthesis was realized using random hexamers, a mix of deoxyribonucleotides, reverse transcription buffer, dithiothreitol, ribonuclease inhibitor, and Superscript II reverse transcriptase following exactly the manufacturer's protocol (Life Technologies).
Amount of RNA and reaction volume	E	2 µg RNA in 20 µl of final reaction volume.
Priming oligonucleotide (if using GSP) and concentration	E	no GSP was used.
Reverse transcriptase and concentration	E	Superscript II reverse transcriptase from Life Technologies (1 µl in 20 µl of final reaction volum).
Temperature and time	E	25°C for 10 min, 42°C for 50 min, and 70°C for 15 min.
Manufacturer of reagents and catalogue numbers	D	All reagents were purchased at Life Technologies.
Cqs with and without RT	D*	Samples were free of DNA contamination as assed by non-RT controls.
Storage conditions of cDNA	D	cDNA was put at 4°C immediately after reverse transcription, diluted at 0.5 µg/µl in DNAse free water, then stored at -20°C for long term use.
qPCR TARGET INFORMATION
If multiplex, efficiency and LOD of each assay.	E	No multiplex was applied.
Sequence accession number	E	Accession numbers for previously and newly designed primers were reported in the manuscript (Tables 2-4).
Location of amplicon	D
Amplicon length	E	Amplicon lengths for newly and previously designed primers were reported in the manuscript (Tables 2-4).
In silico specificity screen (BLAST, etc)	E	The BLAST program were used.
Pseudogenes, retropseudogenes or other homologs?	D	A BLAST analysis showed no homology with pseudogenes.
Sequence alignment	D
Secondary structure analysis of amplicon	D	Evaluated by the m-Fold program (http://mfold.rna.albany.edu/)
Location of each primer by exon or intron (if applicable)	E	The location of exon boundaries within transcript sequences was not found for the rabbit.
What splice variants are targeted?	E	Assays were not designed to detect splice variants.
qPCR OLIGONUCLEOTIDES
Primer sequences	E	Sequences for previously and newly designed primers were reported in the manuscript (Tables 2-4).
RTPrimerDB Identification Number	D	Not applicable.
Probe sequences	D**	Not applicable.
Location and identity of any modifications	E	No modification was done.
Manufacturer of oligonucleotides	D	Eurogentec (http://www.eurogentec.com/).
Purification method	D	Salt free (http://www.eurogentec.com/).
qPCR PROTOCOL
Complete reaction conditions	E	8.5 µl of cDNA (12.5 ng), 2 µl of each primer (5 pmol/ml), 12.5 µl of 2X SYBR Green PCR Master Mix
Reaction volume and amount of cDNA/DNA	E	25 µl total reaction volume with 12.5 ng of cDNA
Primer, (probe), Mg++ and dNTP concentrations	E	Primer 100 nM, see http://www.quantabio.com/ for MgCl2 and dNTP
Polymerase identity and concentration	E	Antibody-based PCR hot-start (AccuStart Taq DNA polymerase, http://www.quantabio.com/).
Buffer/kit identity and manufacturer	E	Perfecta SYBR Green PCR Master Mix for iQ (http://www.quantabio.com/)
Exact chemical constitution of the buffer	D	See http://www.quantabio.com/
Additives (SYBR Green I, DMSO, etc.)	E	SYBR Green I dye (http://www.quantabio.com/)
Manufacturer of plates/tubes and catalog number	D	Transparent PCR plates and transparent adhesive films from Abgene (AB-0990 and AB-0558); PCR tubes from Startedt.
Complete thermocycling parameters	E	95°C for 3 min; 15 sec at 95°C followed by 1 min at 60°C repeated 40 times; and melting curve from 60°C to 95°C, 0.5°C increments.
Reaction setup (manual/robotic)	D	Manual.
Manufacturer of qPCR instrument	E	Bio-Rad (iCycler iQ).
qPCR VALIDATION
Evidence of optimisation (from gradients)	D	Not determined.
Specificity (gel, sequence, melt, or digest)	E	Specificity was tested by melting curve analysis and gel electrophoresis, showing respectively single melting peak and single band.
For SYBR Green I, Cq of the NTC	E	NTC were not amplified or with Cq > 35.
Standard curves with slope and y-intercept	E	Standard curves were determined with 7 points, 2-fold dilution series run in triplicate. Mean slope was -3.3132. Mean Y-intercept was 28.17.
PCR efficiency calculated from slope	E	PCR efficiencies were reported in the manuscript (Tables 2-4) and in Vuckovic A et al. Pediatr Pulmonol 2012.
Confidence interval for PCR efficiency or standard error	D	Confidence intervals for PCR efficiencies were not determined because calibration curves were not replicated.
r2 of standard curve	E	R2 of standard curves were reported in the manuscript (Tables 2-4).
Linear dynamic range	E	The dynamic range covered 3 log10 concentrations.
Cq variation at lower limit	E	Not determined.
Confidence intervals throughout range	D	Not determined.
Evidence for limit of detection	E	The lowest limit detection was not reached as the relationship was still linear at the lowest concentration used of 0.2 ng/µl; Cq were < 40 for all reactions.
If multiplex, efficiency and LOD of each assay.	E	Not applicable.
DATA ANALYSIS
qPCR analysis program (source, version)	E	iCycler software from Bio-Rad.
Cq method determination	E	The Icycler software established automatically a horizontal threshold through the exponential phase of the amplification plot where amplified cDNA just became detectable above the background fluorescence. The fractional cycle at which this horizontal thresholdcrossed the exponential phase determined the Cq.
Outlier identification and disposition	E	No outlier was identified. All Cq were under the predefined cycle cut-off of 35.
Results of NTCs	E	NTCs were negative or > 36.
Justification of number and choice of reference genes	E	The number and choice of reference genes used were assessed using genormPLUS from qBASE software (details provided in the manuscript). Genorm analysis revealed SDHA and TOP1 as the 2 most stable genes for normalization (among the 10 candidate reference genes tested).
Description of normalisation method	E	The mean Cq value was calculated in each sample for each gene. Gene expression of an unknown sample was obtained relative to the sample with the lowest Cq value (DeltaCq) according to the Pfaffl's efficiency corrected model. Normalization of linear values was done by dividing by the geometric mean of the linear values of the optimal reference genes SDHA and TOP1.
Number and concordance of biological replicates	D	Per group, 4 to 5 biological replicates were considered. The concordance was represented in Figures by the standard error of mean bar.
Number and stage (RT or qPCR) of technical replicates	E	RT was done in duplicate. For Genorm analysis (10 candidate reference genes included), qPCR was done in duplicate in the same run for all 43 samples included in the study. For target gene analysis (and normalization by SDHA and TOP1), qPCR was done in triplicate for the 23 samples obtained from protocol 2.
Repeatability (intra-assay variation)	E	∆Cq < 0.5 for all replicates. Intra-assay variation was expressed as standard deviation (SD) of the Cq variance.
Reproducibility (inter-assay variation, %CV)	D	Inter-assay variation was not applicable as all samples were analyzed in the same qPCR run.
Power analysis	D	Power analysis could not be realized as this was the first study reported about qPCR analysis in the fetal rabbit lung with diaphragmatic hernia and tracheal occlusion.
Statistical methods for result significance	E	One-way ANOVA for comparisons between the 4 surgical groups. Unpaired Student's t-test for compariosn between untouched and sham-operated groups.
Software (source, version)	E	SigmaStat (Jandel Scientific); qBASE (Biogazelle).
Cq or raw data submission using RDML	D	Not realized.
Table S4. MIQE checklist for authors, reviewers and editors. All essential information (E) must be submitted with the manuscript. Desirable
information (D) should be submitted if available. If using primers obtained from RTPrimerDB, information on qPCR target, oligonucleotides,
protocols and validation is available from that source.
*: Assessing the absence of DNA using a no RT assay is essential when first extracting RNA. Once the sample has been validated as
RDNA-free, inclusion of a no-RT control is desirable, but no longer essential.
**: Disclosure of the probe sequence is highly desirable and strongly encouraged. However, since not all commercial pre-designed assay
vendors provide this information, it cannot be an essential requirement. Use of such assays is advised against.
